# Supplementary material for: Olaparib, durvalumab, and cyclophosphamide, and a prognostic blood signature in platinum-sensitive ovarian cancer: the randomized phase 2 SOLACE2 trial
Source: Nat Commun. 2025 Nov 5;16:9756. doi: 10.1038/s41467-025-64130-6 (PMC12589412; doi:10.1038/s41467-025-64130-6)
Supplement: Supplementary file 3 — Supplementary Dataset 1-3 [file 41467_2025_64130_MOESM3_ESM.xlsx]

## Sheet:  Supplementary Table 1
Supplementary Table 1
Complete adverse events listing by treatment arms (Priming phase)
AE, adverse event;
Table 1A: Priming Phase	ARM A (N = 38)		ARM B (N = 39)		ARM C (N = 37)
AE Term	Any Grade	Grade 3+	Any Grade	Grade 3+	Any Grade	Grade 3+
Nausea	23 (60.5%)	0	30 (76.9%)	0	26 (70.3%)	0
Fatigue	18 (47.4%)	0	19 (48.7%)	1 (2.6%)	16 (43.2%)	0
Anemia	6 (15.8%)	3 (7.9%)	15 (38.5%)	9 (23.1%)	8 (21.6%)	2 (5.4%)
Diarrhea	5 (13.2%)	0	6 (15.4%)	0	9 (24.3%)	0
Constipation	6 (15.8%)	0	5 (12.8%)	0	5 (13.5%)	0
Dysgeusia	5 (13.2%)	0	4 (10.3%)	0	7 (18.9%)	0
Vomiting	4 (10.5%)	1 (2.6%)	6 (15.4%)	0	6 (16.2%)	0
Anorexia	2 (5.3%)	0	6 (15.4%)	0	4 (10.8%)	0
Neutrophil Count Decreased	0	0	10 (25.6%)	7 (17.9%)	2 (5.4%)	0
Dyspnea	3 (7.9%)	0	1 (2.6%)	0	7 (18.9%)	0
Abdominal Pain	2 (5.3%)	0	2 (5.1%)	0	6 (16.2%)	0
Creatinine Increased	4 (10.5%)	0	2 (5.1%)	0	2 (5.4%)	0
Gastroesophageal Reflux Disease	2 (5.3%)	0	2 (5.1%)	0	3 (8.1%)	0
Rash Maculo-Papular	2 (5.3%)	0	0	0	5 (13.5%)	0
Alopecia	0	0	5 (12.8%)	0	0	0
Insomnia	2 (5.3%)	0	2 (5.1%)	0	1 (2.7%)	0
Mucositis Oral	2 (5.3%)	0	3 (7.7%)	0	0	0
Pain	1 (2.6%)	0	3 (7.7%)	0	1 (2.7%)	0
Back Pain	2 (5.3%)	0	0	0	2 (5.4%)	0
Bloating	2 (5.3%)	0	1 (2.6%)	0	1 (2.7%)	0
Cough	1 (2.6%)	0	2 (5.1%)	1 (2.6%)	1 (2.7%)	0
Dyspepsia	0	0	3 (7.7%)	0	1 (2.7%)	0
Edema Limbs	0	0	1 (2.6%)	0	3 (8.1%)	0
Headache	1 (2.6%)	0	1 (2.6%)	0	2 (5.4%)	0
Urinary Tract Infection	1 (2.6%)	0	2 (5.1%)	1 (2.6%)	1 (2.7%)	0
Dizziness	0	0	3 (7.7%)	1 (2.6%)	0	0
Dysuria	1 (2.6%)	0	1 (2.6%)	0	1 (2.7%)	0
Lethargy	1 (2.6%)	0	1 (2.6%)	0	1 (2.7%)	0
Lymphocyte Count Decreased	1 (2.6%)	0	2 (5.1%)	2 (5.1%)	0	0
Muscle Cramp	2 (5.3%)	0	0	0	1 (2.7%)	0
Platelet Count Decreased	0	0	2 (5.1%)	1 (2.6%)	1 (2.7%)	1 (2.7%)
Urinary Frequency	1 (2.6%)	0	1 (2.6%)	0	1 (2.7%)	0
White Blood Cell Decreased	0	0	3 (7.7%)	2 (5.1%)	0	0
Anxiety	2 (5.3%)	1 (2.6%)	0	0	0	0
Arthralgia	1 (2.6%)	0	1 (2.6%)	0	0	0
Chest Pain - Cardiac	0	0	1 (2.6%)	0	1 (2.7%)	0
Depression	0	0	2 (5.1%)	0	0	0
General Disorders And Administration Site Conditions - Other, Specify	1 (2.6%)	0	0	0	1 (2.7%)	0
Hypomagnesemia	0	0	0	0	2 (5.4%)	0
Localized Edema	1 (2.6%)	0	0	0	1 (2.7%)	0
Palpitations	1 (2.6%)	0	0	0	1 (2.7%)	0
Pleural Effusion	0	0	0	0	2 (5.4%)	1 (2.7%)
Pruritus	1 (2.6%)	0	1 (2.6%)	0	0	0
Sinus Tachycardia	2 (5.3%)	0	0	0	0	0
Small Intestinal Obstruction	1 (2.6%)	0	0	0	1 (2.7%)	1 (2.7%)
Acute Kidney Injury	0	0	0	0	1 (2.7%)	1 (2.7%)
Agitation	1 (2.6%)	0	0	0	0	0
Allergic Rhinitis	0	0	0	0	1 (2.7%)	0
Ascites	1 (2.6%)	1 (2.6%)	0	0	0	0
Belching	0	0	0	0	1 (2.7%)	0
Blood And Lymphatic System Disorders - Other, Specify	0	0	1 (2.6%)	1 (2.6%)	0	0
Blurred Vision	0	0	1 (2.6%)	0	0	0
Bone Pain	0	0	1 (2.6%)	0	0	0
Cataract	0	0	0	0	1 (2.7%)	0
Chills	0	0	0	0	1 (2.7%)	0
Concentration Impairment	0	0	0	0	1 (2.7%)	0
Dental Caries	1 (2.6%)	0	0	0	0	0
Dry Skin	1 (2.6%)	0	0	0	0	0
Epistaxis	1 (2.6%)	0	0	0	0	0
Erythema Multiforme	1 (2.6%)	0	0	0	0	0
Fever	1 (2.6%)	0	0	0	0	0
Flushing	1 (2.6%)	0	0	0	0	0
Fracture	1 (2.6%)	0	0	0	0	0
Herpes Simplex Reactivation	0	0	1 (2.6%)	0	0	0
Hypertension	1 (2.6%)	0	0	0	0	0
Hyperthyroidism	0	0	1 (2.6%)	0	0	0
Hypoglycemia	0	0	1 (2.6%)	0	0	0
Hypokalemia	0	0	0	0	1 (2.7%)	0
Hyponatremia	0	0	1 (2.6%)	0	0	0
Infections And Infestations - Other, Specify	1 (2.6%)	0	0	0	0	0
Injury, Poisoning And Procedural Complications - Other, Specify	1 (2.6%)	0	0	0	0	0
Muscle Weakness Lower Limb	0	0	1 (2.6%)	0	0	0
Musculoskeletal And Connective Tissue Disorder - Other, Specify	1 (2.6%)	0	0	0	0	0
Myalgia	0	0	1 (2.6%)	0	0	0
Nail Discoloration	0	0	1 (2.6%)	0	0	0
Neoplasms Benign, Malignant And Unspecified (Incl Cysts And Polyps) - Other, Specify	0	0	0	0	1 (2.7%)	0
Peripheral Motor Neuropathy	1 (2.6%)	0	0	0	0	0
Peripheral Sensory Neuropathy	1 (2.6%)	0	0	0	0	0
Pleuritic Pain	0	0	0	0	1 (2.7%)	1 (2.7%)
Psychiatric Disorders - Other, Specify	0	0	1 (2.6%)	0	0	0
Rash Acneiform	0	0	1 (2.6%)	0	0	0
Renal And Urinary Disorders - Other, Specify	1 (2.6%)	0	0	0	0	0
Respiratory, Thoracic And Mediastinal Disorders - Other, Specify	0	0	1 (2.6%)	0	0	0
Rhinorrhea	0	0	0	0	1 (2.7%)	0
Shingles	0	0	1 (2.6%)	0	0	0
Skin Hyperpigmentation	0	0	1 (2.6%)	0	0	0
Skin Infection	0	0	1 (2.6%)	0	0	0
Stroke	1 (2.6%)	0	0	0	0	0
Thrush	1 (2.6%)	0	0	0	0	0
Upper Respiratory Infection	0	0	1 (2.6%)	0	0	0
Urinary Incontinence	0	0	0	0	1 (2.7%)	0
Urinary Tract Obstruction	0	0	1 (2.6%)	1 (2.6%)	0	0
Urinary Tract Pain	0	0	1 (2.6%)	0	0	0
Vision Decreased	0	0	0	0	1 (2.7%)	1 (2.7%)
Data are number and % of participants experiencing a given AE (worst grade used).
Denominator is number of participants that received treatment during consolidation phase.

## Sheet: Supplementary Table 2
Supplementary Table 2
Complete adverse events listing by treatment arms (Consolidation Phase)
AE, adverse event;
Table 1B: Consolidation Phase	ARM A (N = 37)		ARM B (N = 35)		ARM C (N = 30)
AE Term	Any Grade	Grade 3+	Any Grade	Grade 3+	Any Grade	Grade 3+
Fatigue	23 (62.2%)	1 (2.7%)	24 (68.6%)	1 (2.9%)	20 (66.7%)	2 (6.7%)
Nausea	19 (51.4%)	0	23 (65.7%)	0	19 (63.3%)	0
Anemia	11 (29.7%)	4 (10.8%)	16 (45.7%)	5 (14.3%)	9 (30.0%)	2 (6.7%)
Constipation	8 (21.6%)	0	12 (34.3%)	0	7 (23.3%)	0
Abdominal Pain	8 (21.6%)	1 (2.7%)	6 (17.1%)	0	7 (23.3%)	2 (6.7%)
Dysgeusia	8 (21.6%)	0	6 (17.1%)	0	7 (23.3%)	0
Anorexia	6 (16.2%)	1 (2.7%)	6 (17.1%)	0	6 (20.0%)	0
Diarrhea	6 (16.2%)	0	6 (17.1%)	0	6 (20.0%)	1 (3.3%)
Rash Maculo-Papular	9 (24.3%)	0	5 (14.3%)	0	3 (10.0%)	0
Neutrophil Count Decreased	2 (5.4%)	0	8 (22.9%)	6 (17.1%)	3 (10.0%)	0
Pain	3 (8.1%)	0	7 (20.0%)	0	2 (6.7%)	1 (3.3%)
Vomiting	3 (8.1%)	0	5 (14.3%)	0	4 (13.3%)	0
Arthralgia	5 (13.5%)	0	5 (14.3%)	1 (2.9%)	1 (3.3%)	0
Cough	2 (5.4%)	0	5 (14.3%)	1 (2.9%)	4 (13.3%)	0
Gastroesophageal Reflux Disease	5 (13.5%)	0	3 (8.6%)	0	3 (10.0%)	0
Creatinine Increased	4 (10.8%)	0	4 (11.4%)	0	2 (6.7%)	0
Hypothyroidism	5 (13.5%)	0	4 (11.4%)	0	1 (3.3%)	0
Urinary Tract Infection	3 (8.1%)	0	4 (11.4%)	0	3 (10.0%)	0
Back Pain	2 (5.4%)	0	3 (8.6%)	0	4 (13.3%)	1 (3.3%)
Dyspnea	3 (8.1%)	0	3 (8.6%)	0	3 (10.0%)	1 (3.3%)
Insomnia	6 (16.2%)	0	1 (2.9%)	0	2 (6.7%)	0
Alopecia	1 (2.7%)	0	6 (17.1%)	0	1 (3.3%)	0
Edema Limbs	3 (8.1%)	0	3 (8.6%)	0	2 (6.7%)	0
Mucositis Oral	4 (10.8%)	1 (2.7%)	3 (8.6%)	0	1 (3.3%)	0
Pruritus	2 (5.4%)	0	4 (11.4%)	0	2 (6.7%)	0
Infections And Infestations - Other, Specify	2 (5.4%)	0	2 (5.7%)	0	3 (10.0%)	0
Peripheral Sensory Neuropathy	4 (10.8%)	0	0	0	3 (10.0%)	0
Headache	3 (8.1%)	0	1 (2.9%)	0	2 (6.7%)	0
Hyperthyroidism	4 (10.8%)	0	2 (5.7%)	0	0	0
Muscle Cramp	3 (8.1%)	0	3 (8.6%)	0	0	0
Palpitations	4 (10.8%)	0	1 (2.9%)	0	1 (3.3%)	0
Bloating	1 (2.7%)	0	2 (5.7%)	0	2 (6.7%)	0
Dyspepsia	1 (2.7%)	0	3 (8.6%)	0	1 (3.3%)	0
Hot Flashes	1 (2.7%)	0	2 (5.7%)	0	2 (6.7%)	0
Lethargy	3 (8.1%)	0	1 (2.9%)	0	1 (3.3%)	0
Pain In Extremity	2 (5.4%)	0	2 (5.7%)	1 (2.9%)	1 (3.3%)	0
Platelet Count Decreased	1 (2.7%)	1 (2.7%)	3 (8.6%)	0	1 (3.3%)	0
Anxiety	3 (8.1%)	1 (2.7%)	0	0	1 (3.3%)	0
Aspartate Aminotransferase Increased	1 (2.7%)	0	2 (5.7%)	1 (2.9%)	1 (3.3%)	0
Dizziness	2 (5.4%)	1 (2.7%)	1 (2.9%)	0	1 (3.3%)	0
Dysuria	1 (2.7%)	0	2 (5.7%)	0	1 (3.3%)	0
Lymphocyte Count Decreased	1 (2.7%)	0	3 (8.6%)	2 (5.7%)	0	0
Myalgia	2 (5.4%)	0	2 (5.7%)	0	0	0
Obstruction Gastric	2 (5.4%)	2 (5.4%)	0	0	2 (6.7%)	2 (6.7%)
Upper Respiratory Infection	1 (2.7%)	0	2 (5.7%)	1 (2.9%)	1 (3.3%)	0
White Blood Cell Decreased	1 (2.7%)	0	3 (8.6%)	3 (8.6%)	0	0
Alanine Aminotransferase Increased	1 (2.7%)	0	1 (2.9%)	1 (2.9%)	1 (3.3%)	0
Arthritis	2 (5.4%)	0	1 (2.9%)	0	0	0
Bone Pain	1 (2.7%)	0	2 (5.7%)	0	0	0
Chest Wall Pain	0	0	2 (5.7%)	0	1 (3.3%)	0
Dry Mouth	2 (5.4%)	0	1 (2.9%)	0	0	0
General Disorders And Administration Site Conditions - Other, Specify	2 (5.4%)	0	0	0	1 (3.3%)	0
Hypomagnesemia	1 (2.7%)	0	1 (2.9%)	0	1 (3.3%)	0
Neoplasms Benign, Malignant And Unspecified (Incl Cysts And Polyps) - Other, Specify	0	0	2 (5.7%)	1 (2.9%)	1 (3.3%)	0
Skin And Subcutaneous Tissue Disorders - Other, Specify	0	0	2 (5.7%)	0	1 (3.3%)	0
Vertigo	0	0	3 (8.6%)	2 (5.7%)	0	0
Weight Loss	0	0	1 (2.9%)	0	2 (6.7%)	0
Acute Kidney Injury	1 (2.7%)	0	0	0	1 (3.3%)	1 (3.3%)
Alkaline Phosphatase Increased	1 (2.7%)	0	1 (2.9%)	0	0	0
Allergic Reaction	1 (2.7%)	0	0	0	1 (3.3%)	0
Chest Pain - Cardiac	0	0	1 (2.9%)	0	1 (3.3%)	0
Depression	0	0	2 (5.7%)	0	0	0
Dry Skin	2 (5.4%)	0	0	0	0	0
Dysphagia	1 (2.7%)	0	0	0	1 (3.3%)	0
Facial Pain	1 (2.7%)	0	1 (2.9%)	0	0	0
Fever	2 (5.4%)	0	0	0	0	0
Flu Like Symptoms	1 (2.7%)	0	1 (2.9%)	0	0	0
Gastrointestinal Pain	1 (2.7%)	0	0	0	1 (3.3%)	0
Hepatic Pain	1 (2.7%)	0	1 (2.9%)	0	0	0
Hoarseness	2 (5.4%)	0	0	0	0	0
Hyperglycemia	1 (2.7%)	0	1 (2.9%)	0	0	0
Hypokalemia	0	0	1 (2.9%)	0	1 (3.3%)	0
Hyponatremia	1 (2.7%)	0	1 (2.9%)	0	0	0
Immune System Disorders - Other, Specify	0	0	2 (5.7%)	1 (2.9%)	0	0
Kidney Infection	2 (5.4%)	2 (5.4%)	0	0	0	0
Lipase Increased	1 (2.7%)	0	1 (2.9%)	1 (2.9%)	0	0
Localized Edema	1 (2.7%)	0	0	0	1 (3.3%)	0
Lung Infection	0	0	1 (2.9%)	0	1 (3.3%)	0
Middle Ear Inflammation	1 (2.7%)	0	1 (2.9%)	0	0	0
Mucosal Infection	1 (2.7%)	0	0	0	1 (3.3%)	0
Musculoskeletal And Connective Tissue Disorder - Other, Specify	1 (2.7%)	0	1 (2.9%)	0	0	0
Pleural Effusion	1 (2.7%)	1 (2.7%)	1 (2.9%)	1 (2.9%)	0	0
Rash Acneiform	1 (2.7%)	0	1 (2.9%)	0	0	0
Sinus Tachycardia	2 (5.4%)	0	0	0	0	0
Sinusitis	1 (2.7%)	0	1 (2.9%)	0	0	0
Skin Infection	1 (2.7%)	0	0	0	1 (3.3%)	0
Thromboembolic Event	1 (2.7%)	1 (2.7%)	0	0	1 (3.3%)	0
Thyroid Stimulating Hormone Increased	1 (2.7%)	0	0	0	1 (3.3%)	0
Tooth Infection	1 (2.7%)	0	1 (2.9%)	0	0	0
Urinary Frequency	1 (2.7%)	0	0	0	1 (3.3%)	0
Urinary Tract Pain	1 (2.7%)	0	1 (2.9%)	0	0	0
Vaginal Dryness	0	0	1 (2.9%)	0	1 (3.3%)	0
Abdominal Distension	0	0	0	0	1 (3.3%)	0
Agitation	1 (2.7%)	0	0	0	0	0
Allergic Rhinitis	1 (2.7%)	0	0	0	0	0
Anal Pain	0	0	1 (2.9%)	0	0	0
Ankle Fracture	0	0	0	0	1 (3.3%)	1 (3.3%)
Ataxia	0	0	0	0	1 (3.3%)	0
Belching	0	0	0	0	1 (3.3%)	0
Bladder Infection	1 (2.7%)	1 (2.7%)	0	0	0	0
Blood And Lymphatic System Disorders - Other, Specify	0	0	0	0	1 (3.3%)	0
Blood Prolactin Abnormal	0	0	0	0	1 (3.3%)	0
Bronchospasm	0	0	1 (2.9%)	0	0	0
Bruising	1 (2.7%)	0	0	0	0	0
Bullous Dermatitis	0	0	1 (2.9%)	0	0	0
Burn	0	0	1 (2.9%)	0	0	0
Cholesterol High	0	0	1 (2.9%)	0	0	0
Colitis	0	0	1 (2.9%)	0	0	0
Concentration Impairment	0	0	0	0	1 (3.3%)	0
Dry Eye	1 (2.7%)	0	0	0	0	0
Duodenal Obstruction	1 (2.7%)	1 (2.7%)	0	0	0	0
Erythema Multiforme	0	0	0	0	1 (3.3%)	0
Eye Disorders - Other, Specify	1 (2.7%)	0	0	0	0	0
Eye Infection	1 (2.7%)	0	0	0	0	0
Fall	1 (2.7%)	0	0	0	0	0
Flank Pain	0	0	1 (2.9%)	0	0	0
Gastritis	0	0	1 (2.9%)	0	0	0
Gastrointestinal Disorders - Other, Specify	1 (2.7%)	1 (2.7%)	0	0	0	0
Ggt Increased	1 (2.7%)	0	0	0	0	0
Hearing Impaired	1 (2.7%)	0	0	0	0	0
Hemorrhoids	0	0	0	0	1 (3.3%)	0
Hypercalcemia	0	0	1 (2.9%)	0	0	0
Hyperkalemia	0	0	1 (2.9%)	0	0	0
Hyperkeratosis	0	0	0	0	1 (3.3%)	0
Hyperphosphatemia	1 (2.7%)	0	0	0	0	0
Hypertension	1 (2.7%)	0	0	0	0	0
Hypoglycemia	0	0	0	0	1 (3.3%)	0
Hypoparathyroidism	0	0	1 (2.9%)	0	0	0
Hypophosphatemia	1 (2.7%)	0	0	0	0	0
Hypopituitarism	1 (2.7%)	0	0	0	0	0
Hypotension	0	0	1 (2.9%)	0	0	0
Injection Site Reaction	0	0	0	0	1 (3.3%)	0
Joint Effusion	1 (2.7%)	0	0	0	0	0
Lymphocyte Count Increased	0	0	1 (2.9%)	0	0	0
Malaise	0	0	0	0	1 (3.3%)	1 (3.3%)
Metabolism And Nutrition Disorders - Other, Specify	1 (2.7%)	0	0	0	0	0
Myelodysplastic Syndrome	0	0	1 (2.9%)	1 (2.9%)	0	0
Nail Changes	1 (2.7%)	0	0	0	0	0
Nail Discoloration	0	0	1 (2.9%)	0	0	0
Nervous System Disorders - Other, Specify	0	0	0	0	1 (3.3%)	0
Oral Dysesthesia	1 (2.7%)	0	0	0	0	0
Osteoporosis	0	0	0	0	1 (3.3%)	0
Papulopustular Rash	0	0	1 (2.9%)	0	0	0
Paresthesia	0	0	1 (2.9%)	0	0	0
Periodontal Disease	0	0	1 (2.9%)	0	0	0
Peripheral Motor Neuropathy	1 (2.7%)	0	0	0	0	0
Psychiatric Disorders - Other, Specify	0	0	1 (2.9%)	0	0	0
Renal And Urinary Disorders - Other, Specify	1 (2.7%)	0	0	0	0	0
Renal Calculi	1 (2.7%)	1 (2.7%)	0	0	0	0
Rhinitis Infective	1 (2.7%)	0	0	0	0	0
Rhinorrhea	1 (2.7%)	0	0	0	0	0
Shingles	0	0	1 (2.9%)	0	0	0
Skin Hyperpigmentation	0	0	1 (2.9%)	0	0	0
Soft Tissue Infection	0	0	0	0	1 (3.3%)	0
Stroke	1 (2.7%)	0	0	0	0	0
Superficial Thrombophlebitis	0	0	1 (2.9%)	0	0	0
Tremor	0	0	1 (2.9%)	0	0	0
Urinary Incontinence	0	0	0	0	1 (3.3%)	0
Urinary Tract Obstruction	0	0	1 (2.9%)	1 (2.9%)	0	0
Urticaria	0	0	0	0	1 (3.3%)	0
Vaginal Hemorrhage	1 (2.7%)	0	0	0	0	0
Wound Infection	1 (2.7%)	0	0	0	0	0
Data are number and % of participants experiencing a given AE (worst grade used).
Denominator is number of participants that received treatment during consolidation phase.

## Sheet: Supplementary Table 3_x0009_
Supplementary Table 3
Immune related adverse events by treatment arm
AE, adverse event;
	ARM A (N = 37)		ARM B (N = 35)		ARM C (N = 30)
AE Term	Any Grade	Grade 3+	Any Grade	Grade 3+	Any Grade	Grade 3+
Hypothyroidism	5 (13.5%)	0	3 (8.6%)	0	0	0
Hyperthyroidism	3 (8.1%)	0	2 (5.7%)	0	0	0
Pruritus	0	0	2 (5.7%)	0	0	0
Rash Maculo-Papular	0	0	2 (5.7%)	0	0	0
Acute Kidney Injury	1 (2.7%)	0	0	0	0	0
Alanine Aminotransferase Increased	0	0	1 (2.9%)	1 (2.9%)	0	0
Aspartate Aminotransferase Increased	0	0	1 (2.9%)	1 (2.9%)	0	0
Dry Mouth	1 (2.7%)	0	0	0	0	0
Hypopituitarism	1 (2.7%)	0	0	0	0	0
Joint Effusion	1 (2.7%)	0	0	0	0	0
Mucositis Oral	1 (2.7%)	0	0	0	0	0
