# Supplementary material for: Olaparib, durvalumab, and cyclophosphamide, and a prognostic blood signature in platinum-sensitive ovarian cancer: the randomized phase 2 SOLACE2 trial
Source: Nat Commun. 2025 Nov 5;16:9756. doi: 10.1038/s41467-025-64130-6 (PMC12589412; doi:10.1038/s41467-025-64130-6)
Supplement: Supplementary file 6 — Source Data [file 41467_2025_64130_MOESM6_ESM.xlsx]

## Sheet: Figure 1
Figure 1
Patient disposition by treatment arms as summarized in this figure. Detailed patient level data cannot be shared.

## Sheet: Figure 2A
Figure 2A
Time from randomization	Number at risk	Progressed	Censored	Survival function
ARM A
0	38	0	0	1
2	38	1	0	0.9737
8.143	37	1	0	0.9474
18.14	36	1	0	0.9211
18.29	35	1	0	0.8947
19.43	34	1	0	0.8684
19.86	33	1	0	0.8421
20.86	32	1	0	0.8158
21.71	31	1	0	0.7895
22	30	1	0	0.7632
23.29	29	1	0	0.7368
23.43	28	2	0	0.6842
23.57	26	1	0	0.6579
23.86	25	1	0	0.6316
24.14	24	1	0	0.6053
24.86	23	1	0	0.5789
27.14	22	1	0	0.5526
28.57	21	1	0	0.5263
35.57	20	1	0	0.5
35.71	19	1	0	0.4737
36.14	18	1	0	0.4474
36.57	17	2	0	0.3947
37.86	15	1	0	0.3684
40.43	14	1	0	0.3421
46.57	13	1	0	0.3158
47.86	12	1	0	0.2895
51.86	11	1	0	0.2632
56	10	1	0	0.2368
60.71	9	1	0	0.2105
61	8	1	0	0.1842
72.43	7	1	0	0.1579
97	6	1	0	0.1316
105.9	5	1	0	0.1053
117.7	4	0	1	0.1053
139.1	3	1	0	0.0702
143.4	2	1	0	0.0351
251.1	1	0	1	0.0351
ARM B
0	39	0	0	1
6.571	39	1	0	0.9744
7.571	38	1	0	0.9487
8	37	1	0	0.9231
8.286	36	2	0	0.8718
16.29	34	1	0	0.8462
17	33	1	0	0.8205
20.57	32	1	0	0.7949
21.86	31	1	0	0.7692
22.86	30	1	0	0.7436
23.14	29	1	0	0.7179
23.43	28	1	0	0.6923
23.71	27	1	0	0.6667
23.86	26	4	0	0.5641
24	22	1	0	0.5385
35.86	21	2	0	0.4872
41.57	19	1	0	0.4615
43	18	1	0	0.4359
44.71	17	1	0	0.4103
48	16	1	0	0.3846
48.14	15	2	0	0.3333
49.57	13	1	0	0.3077
59.43	12	1	0	0.2821
67.14	11	1	0	0.2564
72	10	1	0	0.2308
81	9	1	0	0.2051
83	8	0	1	0.2051
84.57	7	1	0	0.1758
85.43	6	0	1	0.1758
107.7	5	1	0	0.1407
115.9	4	1	0	0.1055
166.7	3	1	0	0.0703
192.6	2	0	1	0.0703
203.1	1	1	0	0
ARM C
0	37	0	0	1
4.143	37	1	0	0.973
4.286	36	2	0	0.9189
7.429	34	2	0	0.8649
7.857	32	1	0	0.8378
15.29	31	1	0	0.8108
16.71	30	1	0	0.7838
17	29	1	0	0.7568
17.29	28	1	0	0.7297
18.29	27	1	0	0.7027
20.71	26	1	0	0.6757
22.14	25	1	0	0.6486
23.43	24	1	0	0.6216
23.57	23	1	0	0.5946
23.71	22	1	0	0.5676
23.86	21	1	0	0.5405
24.29	20	1	0	0.5135
24.43	19	1	0	0.4865
24.57	18	1	0	0.4595
33.71	17	1	0	0.4324
34.29	16	1	0	0.4054
36	15	2	0	0.3514
36.14	13	1	0	0.3243
56.14	12	1	0	0.2973
59.43	11	1	0	0.2703
60.14	10	1	0	0.2432
65.57	9	1	0	0.2162
72.29	8	1	0	0.1892
75.86	7	1	0	0.1622
77	6	1	0	0.1351
79.71	5	1	0	0.1081
84.43	4	0	1	0.1081
89	3	1	0	0.0721
107.1	2	1	0	0.036
174.4	1	0	1	0.036

## Sheet: Figure 2B
Figure 2B
Time from randomization	Number at risk	Progressed	Censored	Survival function
ARM A
0	22	0	0	1
2	22	1	0	0.9545
18.14	21	1	0	0.9091
19.86	20	1	0	0.8636
20.86	19	1	0	0.8182
21.71	18	1	0	0.7727
22	17	1	0	0.7273
23.29	16	1	0	0.6818
23.43	15	1	0	0.6364
23.86	14	1	0	0.5909
36.14	13	1	0	0.5455
36.57	12	1	0	0.5
37.86	11	1	0	0.4545
47.86	10	1	0	0.4091
56	9	1	0	0.3636
60.71	8	1	0	0.3182
72.43	7	1	0	0.2727
97	6	1	0	0.2273
105.9	5	1	0	0.1818
117.7	4	0	1	0.1818
139.1	3	1	0	0.1212
143.4	2	1	0	0.0606
251.1	1	0	1	0.0606
ARM B
0	25	0	0	1
6.571	25	1	0	0.96
8.286	24	1	0	0.92
16.29	23	1	0	0.88
21.86	22	1	0	0.84
22.86	21	1	0	0.8
23.43	20	1	0	0.76
23.86	19	3	0	0.64
24	16	1	0	0.6
35.86	15	1	0	0.56
48	14	1	0	0.52
48.14	13	1	0	0.48
49.57	12	1	0	0.44
59.43	11	1	0	0.4
67.14	10	1	0	0.36
72	9	1	0	0.32
81	8	1	0	0.28
83	7	0	1	0.28
84.57	6	1	0	0.2333
85.43	5	0	1	0.2333
115.9	4	1	0	0.175
166.7	3	1	0	0.1167
192.6	2	0	1	0.1167
203.1	1	1	0	0
ARM C
0	24	0	0	1
4.286	24	2	0	0.9167
7.429	22	2	0	0.8333
7.857	20	1	0	0.7917
15.29	19	1	0	0.75
18.29	18	1	0	0.7083
20.71	17	1	0	0.6667
23.43	16	1	0	0.625
23.86	15	1	0	0.5833
24.43	14	1	0	0.5417
24.57	13	1	0	0.5
34.29	12	1	0	0.4583
36	11	2	0	0.375
36.14	9	1	0	0.3333
56.14	8	1	0	0.2917
65.57	7	1	0	0.25
72.29	6	1	0	0.2083
77	5	1	0	0.1667
79.71	4	1	0	0.125
84.43	3	0	1	0.125
89	2	1	0	0.0625
174.4	1	0	1	0.0625

## Sheet: Figure 2C
Figure 2C
Time from randomization	Number at risk	Progressed	Censored	Survival function
ARM A
0	10	0	0	1
8.143	10	1	0	0.9
23.57	9	1	0	0.8
24.86	8	1	0	0.7
27.14	7	1	0	0.6
35.57	6	1	0	0.5
35.71	5	1	0	0.4
40.43	4	1	0	0.3
46.57	3	1	0	0.2
51.86	2	1	0	0.1
61	1	1	0	0
ARM B
0	10	0	0	1
8	10	1	0	0.9
17	9	1	0	0.8
20.57	8	1	0	0.7
23.71	7	1	0	0.6
23.86	6	1	0	0.5
35.86	5	1	0	0.4
41.57	4	1	0	0.3
44.71	3	1	0	0.2
48.14	2	1	0	0.1
107.7	1	1	0	0
ARM C
0	9	0	0	1
4.143	9	1	0	0.8889
16.71	8	1	0	0.7778
17.29	7	1	0	0.6667
23.57	6	1	0	0.5556
23.71	5	1	0	0.4444
24.29	4	1	0	0.3333
33.71	3	1	0	0.2222
59.43	2	1	0	0.1111
75.86	1	1	0	0

## Sheet: Figure 3
Figure 3
Patient level data with detailed tumor shrinkage and genomic status cannot be shared.

## Sheet: Figure 4A
Figure 4A
Time from randomization	Number at risk	Progressed	Censored	Survival function
HRD
0	71	0	0	1
2	71	1	0	0.9859
4.286	70	2	0	0.9577
6.571	68	1	0	0.9437
7.429	67	2	0	0.9155
7.857	65	1	0	0.9014
8.286	64	1	0	0.8873
15.29	63	1	0	0.8732
16.29	62	1	0	0.8592
18.14	61	1	0	0.8451
18.29	60	1	0	0.831
19.86	59	1	0	0.8169
20.71	58	1	0	0.8028
20.86	57	1	0	0.7887
21.71	56	1	0	0.7746
21.86	55	1	0	0.7606
22	54	1	0	0.7465
22.86	53	1	0	0.7324
23.29	52	1	0	0.7183
23.43	51	3	0	0.6761
23.86	48	5	0	0.6056
24	43	1	0	0.5915
24.43	42	1	0	0.5775
24.57	41	1	0	0.5634
34.29	40	1	0	0.5493
35.86	39	1	0	0.5352
36	38	2	0	0.507
36.14	36	2	0	0.4789
36.57	34	1	0	0.4648
37.86	33	1	0	0.4507
47.86	32	1	0	0.4366
48	31	1	0	0.4225
48.14	30	1	0	0.4085
49.57	29	1	0	0.3944
56	28	1	0	0.3803
56.14	27	1	0	0.3662
59.43	26	1	0	0.3521
60.71	25	1	0	0.338
65.57	24	1	0	0.3239
67.14	23	1	0	0.3099
72	22	1	0	0.2958
72.29	21	1	0	0.2817
72.43	20	1	0	0.2676
77	19	1	0	0.2535
79.71	18	1	0	0.2394
81	17	1	0	0.2254
83	16	0	1	0.2254
84.43	15	0	1	0.2254
84.57	14	1	0	0.2093
85.43	13	0	1	0.2093
89	12	1	0	0.1918
97	11	1	0	0.1744
105.9	10	1	0	0.1569
115.9	9	1	0	0.1395
117.7	8	0	1	0.1395
139.1	7	1	0	0.1196
143.4	6	1	0	0.0996
166.7	5	1	0	0.0797
174.4	4	0	1	0.0797
192.6	3	0	1	0.0797
203.1	2	1	0	0.0399
251.1	1	0	1	0.0399
HRP
0	29	0	0	1
4.143	29	1	0	0.9655
8	28	1	0	0.931
8.143	27	1	0	0.8966
16.71	26	1	0	0.8621
17	25	1	0	0.8276
17.29	24	1	0	0.7931
20.57	23	1	0	0.7586
23.57	22	2	0	0.6897
23.71	20	2	0	0.6207
23.86	18	1	0	0.5862
24.29	17	1	0	0.5517
24.86	16	1	0	0.5172
27.14	15	1	0	0.4828
33.71	14	1	0	0.4483
35.57	13	1	0	0.4138
35.71	12	1	0	0.3793
35.86	11	1	0	0.3448
40.43	10	1	0	0.3103
41.57	9	1	0	0.2759
44.71	8	1	0	0.2414
46.57	7	1	0	0.2069
48.14	6	1	0	0.1724
51.86	5	1	0	0.1379
59.43	4	1	0	0.1034
61	3	1	0	0.069
75.86	2	1	0	0.0345
107.7	1	1	0	0

## Sheet: Figure 4B
Figure 4B
Time from randomization	Number at risk	Progressed	Censored	Survival function
CUPCC-
0	46	0	0	1
4.286	46	2	0	0.9565
7.857	44	1	0	0.9348
8	43	1	0	0.913
8.143	42	1	0	0.8913
8.286	41	1	0	0.8696
15.29	40	1	0	0.8478
16.71	39	1	0	0.8261
17	38	2	0	0.7826
18.14	36	1	0	0.7609
19.43	35	1	0	0.7391
20.57	34	1	0	0.7174
20.71	33	1	0	0.6957
20.86	32	1	0	0.6739
21.86	31	1	0	0.6522
22.14	30	1	0	0.6304
22.86	29	1	0	0.6087
23.14	28	1	0	0.587
23.43	27	4	0	0.5
23.57	23	1	0	0.4783
23.86	22	4	0	0.3913
24	18	1	0	0.3696
24.14	17	1	0	0.3478
24.29	16	1	0	0.3261
34.29	15	1	0	0.3043
35.71	14	1	0	0.2826
35.86	13	1	0	0.2609
36	12	1	0	0.2391
36.57	11	2	0	0.1957
37.86	9	1	0	0.1739
40.43	8	1	0	0.1522
46.57	7	1	0	0.1304
48	6	1	0	0.1087
48.14	5	2	0	0.0652
51.86	3	1	0	0.0435
56.14	2	1	0	0.0217
166.7	1	1	0	0
CUPCC+
0	58	0	0	1
4.143	58	1	0	0.9828
6.571	57	1	0	0.9655
7.429	56	2	0	0.931
16.29	54	1	0	0.9138
18.29	53	1	0	0.8966
21.71	52	1	0	0.8793
22	51	1	0	0.8621
23.29	50	1	0	0.8448
23.57	49	1	0	0.8276
23.71	48	2	0	0.7931
23.86	46	2	0	0.7586
24.43	44	1	0	0.7414
24.57	43	1	0	0.7241
24.86	42	1	0	0.7069
28.57	41	1	0	0.6897
33.71	40	1	0	0.6724
35.57	39	1	0	0.6552
35.86	38	1	0	0.6379
36	37	1	0	0.6207
36.14	36	2	0	0.5862
41.57	34	1	0	0.569
43	33	1	0	0.5517
44.71	32	1	0	0.5345
47.86	31	1	0	0.5172
49.57	30	1	0	0.5
56	29	1	0	0.4828
59.43	28	1	0	0.4655
60.71	27	1	0	0.4483
61	26	1	0	0.431
65.57	25	1	0	0.4138
67.14	24	1	0	0.3966
72	23	1	0	0.3793
72.29	22	1	0	0.3621
72.43	21	1	0	0.3448
75.86	20	1	0	0.3276
79.71	19	1	0	0.3103
81	18	1	0	0.2931
83	17	0	1	0.2931
84.43	16	0	1	0.2931
84.57	15	1	0	0.2736
85.43	14	0	1	0.2736
89	13	1	0	0.2525
97	12	1	0	0.2315
105.9	11	1	0	0.2104
107.1	10	1	0	0.1894
107.7	9	1	0	0.1683
115.9	8	1	0	0.1473
117.7	7	0	1	0.1473
139.1	6	1	0	0.1228
143.4	5	1	0	0.0982
174.4	4	0	1	0.0982
192.6	3	0	1	0.0982
203.1	2	1	0	0.0491
251.1	1	0	1	0.0491

## Sheet: Figure 4C
Figure 4C
Time from randomization	Number at risk	Progressed	Censored	Survival function
HRD & CUP−CC−
0	26	0	0	1
4.286	26	2	0	0.9231
7.857	24	1	0	0.8846
15.29	23	1	0	0.8462
18.14	22	1	0	0.8077
20.71	21	1	0	0.7692
20.86	20	1	0	0.7308
21.86	19	1	0	0.6923
22.86	18	1	0	0.6538
23.43	17	3	0	0.5385
23.86	14	4	0	0.3846
24	10	1	0	0.3462
34.29	9	1	0	0.3077
35.86	8	1	0	0.2692
36	7	1	0	0.2308
36.57	6	1	0	0.1923
37.86	5	1	0	0.1538
48	4	1	0	0.1154
48.14	3	1	0	0.0769
56.14	2	1	0	0.0385
166.7	1	1	0	0
HRD & CUP−CC+
0	39	0	0	1
6.571	39	1	0	0.9744
7.429	38	2	0	0.9231
16.29	36	1	0	0.8974
21.71	35	1	0	0.8718
22	34	1	0	0.8462
23.29	33	1	0	0.8205
23.86	32	1	0	0.7949
24.43	31	1	0	0.7692
24.57	30	1	0	0.7436
36	29	1	0	0.7179
36.14	28	2	0	0.6667
47.86	26	1	0	0.641
49.57	25	1	0	0.6154
56	24	1	0	0.5897
60.71	23	1	0	0.5641
65.57	22	1	0	0.5385
67.14	21	1	0	0.5128
72	20	1	0	0.4872
72.29	19	1	0	0.4615
72.43	18	1	0	0.4359
79.71	17	1	0	0.4103
81	16	1	0	0.3846
83	15	0	1	0.3846
84.43	14	0	1	0.3846
84.57	13	1	0	0.355
85.43	12	0	1	0.355
89	11	1	0	0.3228
97	10	1	0	0.2905
105.9	9	1	0	0.2582
115.9	8	1	0	0.2259
117.7	7	0	1	0.2259
139.1	6	1	0	0.1883
143.4	5	1	0	0.1506
174.4	4	0	1	0.1506
192.6	3	0	1	0.1506
203.1	2	1	0	0.0753
251.1	1	0	1	0.0753
HRP & CUP−CC−
0	12	0	0	1
8	12	1	0	0.9167
8.143	11	1	0	0.8333
16.71	10	1	0	0.75
17	9	1	0	0.6667
20.57	8	1	0	0.5833
23.57	7	1	0	0.5
24.29	6	1	0	0.4167
35.71	5	1	0	0.3333
40.43	4	1	0	0.25
46.57	3	1	0	0.1667
48.14	2	1	0	0.0833
51.86	1	1	0	0
HRP & CUP−CC+
0	15	0	0	1
4.143	15	1	0	0.9333
23.57	14	1	0	0.8667
23.71	13	2	0	0.7333
23.86	11	1	0	0.6667
24.86	10	1	0	0.6
33.71	9	1	0	0.5333
35.57	8	1	0	0.4667
35.86	7	1	0	0.4
41.57	6	1	0	0.3333
44.71	5	1	0	0.2667
59.43	4	1	0	0.2
61	3	1	0	0.1333
75.86	2	1	0	0.0667
107.7	1	1	0	0

## Sheet: Figure 5A
Figure 5A
Time from randomization	Number at risk	Progressed	Censored	Survival function
CUPCC-
0	15	0	0	1
8.143	15	1	0	0.9333
18.14	14	1	0	0.8667
19.43	13	1	0	0.8
20.86	12	1	0	0.7333
23.43	11	2	0	0.6
23.86	9	1	0	0.5333
24.14	8	1	0	0.4667
35.71	7	1	0	0.4
36.57	6	2	0	0.2667
37.86	4	1	0	0.2
40.43	3	1	0	0.1333
46.57	2	1	0	0.0667
51.86	1	1	0	0
CUPCC+
0	20	0	0	1
18.29	20	1	0	0.95
21.71	19	1	0	0.9
22	18	1	0	0.85
23.29	17	1	0	0.8
23.57	16	1	0	0.75
24.86	15	1	0	0.7
28.57	14	1	0	0.65
35.57	13	1	0	0.6
36.14	12	1	0	0.55
47.86	11	1	0	0.5
56	10	1	0	0.45
60.71	9	1	0	0.4
61	8	1	0	0.35
72.43	7	1	0	0.3
97	6	1	0	0.25
105.9	5	1	0	0.2
117.7	4	0	1	0.2
139.1	3	1	0	0.1333
143.4	2	1	0	0.0667
251.1	1	0	1	0.0667

## Sheet: Figure 5B
Figure 5B
Time from randomization	Number at risk	Progressed	Censored	Survival function
CUPCC-
0	16	0	0	1
8	16	1	0	0.9375
8.286	15	1	0	0.875
17	14	1	0	0.8125
20.57	13	1	0	0.75
21.86	12	1	0	0.6875
22.86	11	1	0	0.625
23.14	10	1	0	0.5625
23.43	9	1	0	0.5
23.86	8	2	0	0.375
24	6	1	0	0.3125
35.86	5	1	0	0.25
48	4	1	0	0.1875
48.14	3	2	0	0.0625
166.7	1	1	0	0
CUPCC+
0	20	0	0	1
6.571	20	1	0	0.95
16.29	19	1	0	0.9
23.71	18	1	0	0.85
23.86	17	2	0	0.75
35.86	15	1	0	0.7
41.57	14	1	0	0.65
43	13	1	0	0.6
44.71	12	1	0	0.55
49.57	11	1	0	0.5
67.14	10	1	0	0.45
72	9	1	0	0.4
81	8	1	0	0.35
83	7	0	1	0.35
84.57	6	1	0	0.2917
85.43	5	0	1	0.2917
107.7	4	1	0	0.2188
115.9	3	1	0	0.1458
192.6	2	0	1	0.1458
203.1	1	1	0	0

[truncated: 40 more sheets: Figure 5C, Figure 6, Table 1, Table 2, Table 3, Supp Fig 1, Supp Fig 2A , Supp Fig 2B, Supp Fig 2C, Supp Fig 2D, Supp Fig 2E, Supp Fig 2F, Supp Fig 2G, Supp Fig 3A, Supp Fig 3B, Supp Fig 4A, Supp Fig 4B, Supp Fig 4C, Supp Fig 4D, Supp Fig 4E …]
